# Supplementary material for: An Efficient Bayesian Method for Estimating the Degree of the Skewness of X Chromosome Inactivation Based on the Mixture of General Pedigrees and Unrelated Females
Source: Biomolecules. 2023 Mar 16;13(3):543. doi: 10.3390/biom13030543 (PMC10046098; doi:10.3390/biom13030543)
Supplement: Supplementary file 1 [file biomolecules-13-00543-s001.zip]

Archive with 1 entries (1 files):
- biomolecules-2230608-supplementary.pdf
